# Supplementary material for: Self-Healing and Recyclable Polyurethane/Nanocellulose Elastomer Based on the Diels–Alder Reaction
Source: Polymers (Basel). 2024 Jul 16;16(14):2029. doi: 10.3390/polym16142029 (PMC11280686; doi:10.3390/polym16142029)
Supplement: Supplementary file 1 [file polymers-16-02029-s001.zip]

Archive with 1 entries (1 files):
- polymers-3074354-supplementary.pdf
